# Supplementary material for: Preparative Biocatalytic Synthesis of α-Ketomethylselenobutyrate—A Putative Agent for Cancer Therapy
Source: Molecules. 2023 Aug 22;28(17):6178. doi: 10.3390/molecules28176178 (PMC10489025; doi:10.3390/molecules28176178)
Supplement: Supplementary file 1 [file molecules-28-06178-s001.zip]

Archive with 1 entries (1 files):
- molecules-2509078-SI.pdf
